# Supplementary material for: Combined Oat β-Glucan and Soy Protein Isolate Reprogram Gut Microbiota and Improve Metabolic Dysfunction in Diet-Induced Obesity
Source: Nutrients. 2026 May 15;18(10):1571. doi: 10.3390/nu18101571 (PMC13209952; doi:10.3390/nu18101571)
Supplement: Supplementary file 1 [file nutrients-18-01571-s001.zip]

Archive with 1 entries (1 files):
- nutrients-4286170-supplementary.pdf
